# Supplementary material for: Genome Sequencing of Lentinula edodes Revealed a Genomic Variant Block Associated with a Thermo-Tolerant Trait in Fruit Body Formation
Source: J Fungi (Basel). 2024 Sep 2;10(9):628. doi: 10.3390/jof10090628 (PMC11432811; doi:10.3390/jof10090628)
Supplement: Supplementary file 1 [file jof-10-00628-s001.zip]

Archive with 6 entries (6 files):
- Figure S1.jpg
- Figure S2.jpg
- Figure S3.jpg
- Sanjo.genemodel.gff-cds-pep.zip.zip
- Sanmaru.genemodel.gff-cds-pep.zip
- Tables S1-S9.pdf
